# Supplementary material for: A RAB35-p85/PI3K axis controls oscillatory apical protrusions required for efficient chemotactic migration
Source: Nat Commun. 2018 Apr 16;9:1475. doi: 10.1038/s41467-018-03571-8 (PMC5902610; doi:10.1038/s41467-018-03571-8)
Supplement: Supplementary file 20 — Supplementary Data 1 [file 41467_2018_3571_MOESM20_ESM.xlsx]

## Sheet: Table1_Faba
Supplementary Data 1-List and position within each 96 well plate of the siRNA used in the screening
Plate name	Row	Column	siRNA ID	Gene Symbol	Sense Sequence	Antisense Sequence	RefSeq ID
Scita_Dorsal_Ruffles_plate01	A	1	empty
Scita_Dorsal_Ruffles_plate01	A	2	empty
Scita_Dorsal_Ruffles_plate01	A	3	empty
Scita_Dorsal_Ruffles_plate01	A	4	empty
Scita_Dorsal_Ruffles_plate01	A	5	empty
Scita_Dorsal_Ruffles_plate01	A	6	empty
Scita_Dorsal_Ruffles_plate01	A	7	empty
Scita_Dorsal_Ruffles_plate01	A	8	empty
Scita_Dorsal_Ruffles_plate01	A	9	empty
Scita_Dorsal_Ruffles_plate01	A	10	empty
Scita_Dorsal_Ruffles_plate01	A	11	empty
Scita_Dorsal_Ruffles_plate01	A	12	empty
Scita_Dorsal_Ruffles_plate01	B	1	empty
Scita_Dorsal_Ruffles_plate01	B	2	siEGFP	siEGFP	CAAGCUGACCCUGAAGUUCTT	GAACUUCAGGGUCAGCUUGCC
Scita_Dorsal_Ruffles_plate01	B	3	s71420	Pdgfrb	GCCUUAAUGUCCGAGCUGATT	UCAGCUCGGACAUUAAGGCTT	NM_001146268
Scita_Dorsal_Ruffles_plate01	B	4	s72574	Rab1	CACUUCCAGUUAUUACAGAtt	UCUGUAAUAACUGGAAGUGat	NM_008996
Scita_Dorsal_Ruffles_plate01	B	5	s89934	Dhx34	GCAUCGCUGCUUUAGCUGAtt	UCAGCUAAAGCAGCGAUGCca	NM_027883
Scita_Dorsal_Ruffles_plate01	B	6	s72575	Rab1	GAUGAUACGUAUACGGAAAtt	UUUCCGUAUACGUAUCAUCtg	NM_008996
Scita_Dorsal_Ruffles_plate01	B	7	s72576	Rab1	GAGUUAGAUGGGAAAACAAtt	UUGUUUUCCCAUCUAACUCta	NM_008996
Scita_Dorsal_Ruffles_plate01	B	8	s94233	Rab1b	GCAGAGAUCAAAAAGCGGAtt	UCCGCUUUUUGAUCUCUGCag	NM_029576
Scita_Dorsal_Ruffles_plate01	B	9	s94234	Rab1b	GCGGUUUGCUGAUGACACUtt	AGUGUCAUCAGCAAACCGCag	NM_029576
Scita_Dorsal_Ruffles_plate01	B	10	s68330	Incenp	GGCAAUAAGUGAACCGGAUTT	AUCCGGUUCACUUAUUGCCTG	NM_016692
Scita_Dorsal_Ruffles_plate01	B	11	s71844	Plk1	GCAAUUACAUGAGUGAGCATT	UGCUCACUCAUGUAAUUGCGG	NM_011121
Scita_Dorsal_Ruffles_plate01	B	12	empty
Scita_Dorsal_Ruffles_plate01	C	1	s94232	Rab1b	GCACCAUCGGUGUGGAUUUtt	AAAUCCACACCGAUGGUGCtg	NM_029576
Scita_Dorsal_Ruffles_plate01	C	2	s81798	Rab2a	CAUGCUUAUUGGAAAUAAAtt	UUUAUUUCCAAUAAGCAUGat	NM_021518
Scita_Dorsal_Ruffles_plate01	C	3	siEGFP	siEGFP	CAAGCUGACCCUGAAGUUCTT	GAACUUCAGGGUCAGCUUGCC
Scita_Dorsal_Ruffles_plate01	C	4	s81799	Rab2a	GGAGAGACACGUUCAACCAtt	UGGUUGAACGUGUCUCUCCtt	NM_021518
Scita_Dorsal_Ruffles_plate01	C	5	s81797	Rab2a	GGAGAGAAGUGAAAAAGGAtt	UCCUUUUUCACUUCUCUCCta	NM_021518
Scita_Dorsal_Ruffles_plate01	C	6	s94238	Rab2b	CCAACAUGGUUAUAAUGCUtt	AGCAUUAUAACCAUGUUGGag	NM_172601
Scita_Dorsal_Ruffles_plate01	C	7	s94239	Rab2b	GAAUAAGAGUGAUCUAGAAtt	UUCUAGAUCACUCUUAUUCcc	NM_172601
Scita_Dorsal_Ruffles_plate01	C	8	s94240	Rab2b	GUUUAUUUGAUGUCCACAAtt	UUGUGGACAUCAAAUAAACct	NM_172601
Scita_Dorsal_Ruffles_plate01	C	9	s72613	Rab3a	CCAUCUACCGCAACGACAAtt	UUGUCGUUGCGGUAGAUGGtt	NM_009001
Scita_Dorsal_Ruffles_plate01	C	10	s72614	Rab3a	AGAUCCUGAUCAUUGGGAAtt	UUCCCAAUGAUCAGGAUCUtg	NM_009001
Scita_Dorsal_Ruffles_plate01	C	11	s72615	Rab3a	CCAAUGAGGAGUCAUUUAAtt	UUAAAUGACUCCUCAUUGGtg	NM_009001
Scita_Dorsal_Ruffles_plate01	C	12	s71420	Pdgfrb	GCCUUAAUGUCCGAGCUGATT	UCAGCUCGGACAUUAAGGCTT	NM_001146268
Scita_Dorsal_Ruffles_plate01	D	1	s88363	Rab3b	GAACAGCUUGGGUUUGACUtt	AGUCAAACCCAAGCUGUUCtg	NM_023537
Scita_Dorsal_Ruffles_plate01	D	2	s88361	Rab3b	AGGUCAUUCUCGUGGGAAAtt	UUUCCCACGAGAAUGACCUgt	NM_023537
Scita_Dorsal_Ruffles_plate01	D	3	s88362	Rab3b	GCACUGUGGGUAUCGACUUtt	AAGUCGAUACCCACAGUGCtg	NM_023537
Scita_Dorsal_Ruffles_plate01	D	4	s84817	Rab3c	CAAGAUUGGUCAACUCAGAtt	UCUGAGUUGACCAAUCUUGta	NM_023852
Scita_Dorsal_Ruffles_plate01	D	5	s84818	Rab3c	GGGCUUCAUUUUAAUGUAUtt	AUACAUUAAAAUGAAGCCCat	NM_023852
Scita_Dorsal_Ruffles_plate01	D	6	s84816	Rab3c	GCAUCGAUUUCAAAGUAAAtt	UUUACUUUGAAAUCGAUGCca	NM_023852
Scita_Dorsal_Ruffles_plate01	D	7	s72617	Rab3d	CUACGCAGAUCAAAACCUAtt	UAGGUUUUGAUCUGCGUAGcc	NM_031874
Scita_Dorsal_Ruffles_plate01	D	8	s72618	Rab3d	GGUCAAGACGGUCUACCGAtt	UCGGUAGACCGUCUUGACCtt	NM_031874
Scita_Dorsal_Ruffles_plate01	D	9	s72616	Rab3d	CAAUCACCACGGCCUACUAtt	UAGUAGGCCGUGGUGAUUGtc	NM_031874
Scita_Dorsal_Ruffles_plate01	D	10	s72620	RAB4A	CCUACAAUGCGCUUACUAAtt	UUAGUAAGCGCAUUGUAGGtt	NM_009003
Scita_Dorsal_Ruffles_plate01	D	11	s201891	Rab4a	CAUCAGUUCAUUGAAAAGAtt	UCUUUUCAAUGAACUGAUGaa	NM_009003
Scita_Dorsal_Ruffles_plate01	D	12	siEGFP	siEGFP	CAAGCUGACCCUGAAGUUCTT	GAACUUCAGGGUCAGCUUGCC
Scita_Dorsal_Ruffles_plate01	E	1	siEGFP	siEGFP	CAAGCUGACCCUGAAGUUCTT	GAACUUCAGGGUCAGCUUGCC
Scita_Dorsal_Ruffles_plate01	E	2	s68330	Incenp	GGCAAUAAGUGAACCGGAUTT	AUCCGGUUCACUUAUUGCCTG	NM_016692
Scita_Dorsal_Ruffles_plate01	E	3	s71844	Plk1	GCAAUUACAUGAGUGAGCATT	UGCUCACUCAUGUAAUUGCGG	NM_011121
Scita_Dorsal_Ruffles_plate01	E	4	s72619	Rab4a	GGUUCGCACAAGAGAAUGAtt	UCAUUCUCUUGUGCGAACCtg	NM_009003
Scita_Dorsal_Ruffles_plate01	E	5	s72623	Rab4b	ACCAGUUUAUUGAGAAUAAtt	UUAUUCUCAAUAAACUGGUgg	NM_029391
Scita_Dorsal_Ruffles_plate01	E	6	s72622	Rab4b	GAUCGACUCAGGUGAACUAtt	UAGUUCACCUGAGUCGAUCtt	NM_029391
Scita_Dorsal_Ruffles_plate01	E	7	s72624	Rab4b	CCGGGAGACAUACAACUCAtt	UGAGUUGUAUGUCUCCCGGct	NM_029391
Scita_Dorsal_Ruffles_plate01	E	8	s114662	Rab5a	CUAAUAUUGUGAUAGCUUUtt	AAAGCUAUCACAAUAUUAGga	NM_025887
Scita_Dorsal_Ruffles_plate01	E	9	s114663	Rab5a	ACAAAGCUGACUUAGCAAAtt	UUUGCUAAGUCAGCUUUGUtt	NM_025887
Scita_Dorsal_Ruffles_plate01	E	10	s114661	Rab5a	GGUCAAGAACGGUAUCAUAtt	UAUGAUACCGUUCUUGACCag	NM_025887
Scita_Dorsal_Ruffles_plate01	E	11	s72626	Rab5b	CUAGCAUUGUUAUUGCCUUtt	AAGGCAAUAACAAUGCUAGgg	NM_011229
Scita_Dorsal_Ruffles_plate01	E	12	s201892	Rab5b	CAUGAAUACCAGGAAAGCAtt	UGCUUUCCUGGUAUUCAUGga	NM_011229
Scita_Dorsal_Ruffles_plate01	F	1	s124588		CUAUGAACGUGAAUGAUCUtt	AGAUCAUUCACGUUCAUAGca	XM_917286
Scita_Dorsal_Ruffles_plate01	F	2	s71420	Pdgfrb	GCCUUAAUGUCCGAGCUGATT	UCAGCUCGGACAUUAAGGCTT	NM_001146268
Scita_Dorsal_Ruffles_plate01	F	3	s72627	Rab5b	UGAUAUUACUAAUCAGGAAtt	UUCCUGAUUAGUAAUAUCAta	NM_011229
Scita_Dorsal_Ruffles_plate01	F	4	s72630	Rab5c	CAUUUGCACGGGCUAAGAAtt	UUCUUAGCCCGUGCAAAUGta	NM_024456
Scita_Dorsal_Ruffles_plate01	F	5	s72628	Rab5c	CGAUACAACGGUCAAGUUUtt	AAACUUGACCGUUGUAUCGtc	NM_024456
Scita_Dorsal_Ruffles_plate01	F	6	siEGFP	siEGFP	CAAGCUGACCCUGAAGUUCTT	GAACUUCAGGGUCAGCUUGCC
Scita_Dorsal_Ruffles_plate01	F	7	s72629	Rab5c	GCAAUGAACGUGAAUGAAAtt	UUUCAUUCACGUUCAUUGCag	NM_024456
Scita_Dorsal_Ruffles_plate01	F	8	s72633	Rab6	GAUUGAUGAUGUCAGAACAtt	UGUUCUGACAUCAUCAAUCca	NM_024287
Scita_Dorsal_Ruffles_plate01	F	9	s72632	Rab6	CGAUUCAUGUAUGACAGUUtt	AACUGUCAUACAUGAAUCGgg	NM_024287
Scita_Dorsal_Ruffles_plate01	F	10	s72631	Rab6	CAUGCUAGUAGGAAAUAAAtt	UUUAUUUCCUACUAGCAUGat	NM_024287
Scita_Dorsal_Ruffles_plate01	F	11	s114577	Rab6b	GCAGACUUCUAAAUGGAUUtt	AAUCCAUUUAGAAGUCUGCtg	NM_173781
Scita_Dorsal_Ruffles_plate01	F	12	empty
Scita_Dorsal_Ruffles_plate01	G	1	empty
Scita_Dorsal_Ruffles_plate01	G	2	s114576	Rab6b	GGCUGAUAAGAGGCAGAUAtt	UAUCUGCCUCUUAUCAGCCag	NM_173781
Scita_Dorsal_Ruffles_plate01	G	3	s114578	Rab6b	GGAUUGACUUCUUGUCAAAtt	UUUGACAAGAAGUCAAUCCcg	NM_173781
Scita_Dorsal_Ruffles_plate01	G	4	s232059	Rab7	GGUCAAGAACGGUUCCAGUtt	ACUGGAACCGUUCUUGACCgg	NM_009005
Scita_Dorsal_Ruffles_plate01	G	5	s232060	Rab7	AAACAGAAGUGGAACUGUAtt	UACAGUUCCACUUCUGUUUcc	NM_009005
Scita_Dorsal_Ruffles_plate01	G	6	s72641	Rab7	CGGACUUUCUGACCAAGGAtt	UCCUUGGUCAGAAAGUCCGct	NM_009005
Scita_Dorsal_Ruffles_plate01	G	7	siEGFP	siEGFP	CAAGCUGACCCUGAAGUUCTT	GAACUUCAGGGUCAGCUUGCC
Scita_Dorsal_Ruffles_plate01	G	8	s71420	Pdgfrb	GCCUUAAUGUCCGAGCUGATT	UCAGCUCGGACAUUAAGGCTT	NM_001146268
Scita_Dorsal_Ruffles_plate01	G	9	s105398	Rab7l1	GGAACUACAUCAAUCUCCAtt	UGGAGAUUGAUGUAGUUCCct	NM_144875
Scita_Dorsal_Ruffles_plate01	G	10	s105400	Rab7l1	AGAUCGACCGGUUCAGUAAtt	UUACUGAACCGGUCGAUCUgg	NM_144875
Scita_Dorsal_Ruffles_plate01	G	11	s105399	Rab7l1	UGAGAGUCCUCGUUGAAAAtt	UUUUCAACGAGGACUCUCAtg	NM_144875
Scita_Dorsal_Ruffles_plate01	G	12	empty
Scita_Dorsal_Ruffles_plate01	H	1	empty
Scita_Dorsal_Ruffles_plate01	H	2	empty
Scita_Dorsal_Ruffles_plate01	H	3	s69779	Rab8a	GAACAAUCACGACAGCCUAtt	UAGGCUGUCGUGAUUGUUCga	NM_023126
Scita_Dorsal_Ruffles_plate01	H	4	s69778	Rab8a	GAAUUGGAUUCGGAACAUUtt	AAUGUUCCGAAUCCAAUUCcg	NM_023126
Scita_Dorsal_Ruffles_plate01	H	5	s69777	Rab8a	GCAAGAGGAUUAAACUGCAtt	UGCAGUUUAAUCCUCUUGCca	NM_023126
Scita_Dorsal_Ruffles_plate01	H	6	s108156	Rab8b	CGAUAGAACUCGACGGAAAtt	UUUCCGUCGAGUUCUAUCGtt	NM_173413
Scita_Dorsal_Ruffles_plate01	H	7	s108154	Rab8b	GAAUUAUGCUGGUCUAUGAtt	UCAUAGACCAGCAUAAUUCcc	NM_173413
Scita_Dorsal_Ruffles_plate01	H	8	s108155	Rab8b	CACGGGAUAUAAUGACAAAtt	UUUGUCAUUAUAUCCCGUGca	NM_173413
Scita_Dorsal_Ruffles_plate01	H	9	empty
Scita_Dorsal_Ruffles_plate01	H	10	empty
Scita_Dorsal_Ruffles_plate01	H	11	empty
Scita_Dorsal_Ruffles_plate01	H	12	empty
Scita_Dorsal_Ruffles_plate02	A	1	empty
Scita_Dorsal_Ruffles_plate02	A	2	empty
Scita_Dorsal_Ruffles_plate02	A	3	empty
Scita_Dorsal_Ruffles_plate02	A	4	empty
Scita_Dorsal_Ruffles_plate02	A	5	empty
Scita_Dorsal_Ruffles_plate02	A	6	empty
Scita_Dorsal_Ruffles_plate02	A	7	empty
Scita_Dorsal_Ruffles_plate02	A	8	empty
Scita_Dorsal_Ruffles_plate02	A	9	empty
Scita_Dorsal_Ruffles_plate02	A	10	empty
Scita_Dorsal_Ruffles_plate02	A	11	empty
Scita_Dorsal_Ruffles_plate02	A	12	empty
Scita_Dorsal_Ruffles_plate02	B	1	empty
Scita_Dorsal_Ruffles_plate02	B	2	siEGFP	siEGFP	CAAGCUGACCCUGAAGUUCTT	GAACUUCAGGGUCAGCUUGCC
Scita_Dorsal_Ruffles_plate02	B	3	s71420	Pdgfrb	GCCUUAAUGUCCGAGCUGATT	UCAGCUCGGACAUUAAGGCTT	NM_001146268
Scita_Dorsal_Ruffles_plate02	B	4	s80459	Rab9	GGAAGAAAGAGUUCAUAUAtt	UAUAUGAACUCUUUCUUCCag	NM_019773
Scita_Dorsal_Ruffles_plate02	B	5	s80457	Rab9	CAAUAGGUGUGGAAUUUUUtt	AAAAAUUCCACACCUAUUGtg	NM_019773
Scita_Dorsal_Ruffles_plate02	B	6	s80458	Rab9	CGGCGACUAUCCUUACUUUtt	AAAGUAAGGAUAGUCGCCGtt	NM_019773
Scita_Dorsal_Ruffles_plate02	B	7	s211678	Rab9b	AGAUGAUACUAAUGUGACAtt	UGUCACAUUAGUAUCAUCUtt	NM_176971
Scita_Dorsal_Ruffles_plate02	B	8	s115299	Rab9b	CCAGGCUUUUCACACGAUAtt	UAUCGUGUGAAAAGCCUGGga	NM_176971
Scita_Dorsal_Ruffles_plate02	B	9	s115297	Rab9b	AAAUUACCCUUAUCUAGAAtt	UUCUAGAUAAGGGUAAUUUcc	NM_176971
Scita_Dorsal_Ruffles_plate02	B	10	s68330	Incenp	GGCAAUAAGUGAACCGGAUTT	AUCCGGUUCACUUAUUGCCTG	NM_016692
Scita_Dorsal_Ruffles_plate02	B	11	s71844	Plk1	GCAAUUACAUGAGUGAGCATT	UGCUCACUCAUGUAAUUGCGG	NM_011121
Scita_Dorsal_Ruffles_plate02	B	12	empty
Scita_Dorsal_Ruffles_plate02	C	1	s72578	Rab10	GAAUGUUACUAGGGAACAAtt	UUGUUCCCUAGUAACAUUCtt	NM_016676
Scita_Dorsal_Ruffles_plate02	C	2	s72577	Rab10	GAAUAGACUUUAAGAUCAAtt	UUGAUCUUAAAGUCUAUUCct	NM_016676
Scita_Dorsal_Ruffles_plate02	C	3	siEGFP	siEGFP	CAAGCUGACCCUGAAGUUCTT	GAACUUCAGGGUCAGCUUGCC
Scita_Dorsal_Ruffles_plate02	C	4	s72579	Rab10	GGAGCAUGGUAUUAGGUUUtt	AAACCUAAUACCAUGCUCCct	NM_016676
Scita_Dorsal_Ruffles_plate02	C	5	s79312	Rab11a	GAGAUAUACCGCAUUGUUUtt	AAACAAUGCGGUAUAUCUCtg	NM_017382
Scita_Dorsal_Ruffles_plate02	C	6	s79313	Rab11a	GCUUUUCAGACAAUUCUAAtt	UUAGAAUUGUCUGAAAAGCag	NM_017382
Scita_Dorsal_Ruffles_plate02	C	7	s79314	RAB11A	GGAGUAGAGUUUGCAACAAtt	UUGUUGCAAACUCUACUCCaa	NM_017382
Scita_Dorsal_Ruffles_plate02	C	8	s125119	EG665419	GUAGAGAACAGAUUCUUUAtt	UAAAGAAUCUGUUCUCUACaa	XM_979097
Scita_Dorsal_Ruffles_plate02	C	9	s72580	Rab11b	GCAUUCAGGUGGACGGCAAtt	UUGCCGUCCACCUGAAUGCtg	NM_008997
Scita_Dorsal_Ruffles_plate02	C	10	s72581	Rab11b	GCAAAUCGCUGACCGUGCAtt	UGCACGGUCAGCGAUUUGCtt	NM_008997
Scita_Dorsal_Ruffles_plate02	C	11	s125121	EG665419	CACCACCGAUGGACAGAGAtt	UCUCUGUCCAUCGGUGGUGgg	XM_979097
Scita_Dorsal_Ruffles_plate02	C	12	s71420	Pdgfrb	GCCUUAAUGUCCGAGCUGATT	UCAGCUCGGACAUUAAGGCTT	NM_001146268
Scita_Dorsal_Ruffles_plate02	D	1	s72582	Rab11b	GAAACGAAUUCAACCUAGAtt	UCUAGGUUGAAUUCGUUUCtg	NM_008997
Scita_Dorsal_Ruffles_plate02	D	2	s125120	EG665419	GCACUGCUGGUAUAUGACAtt	UGUCAUAUACCAGCAGUGCac	XM_979097
Scita_Dorsal_Ruffles_plate02	D	3	s72583	Rab12	GGGCAGGAGCGAUUUAACAtt	UGUUAAAUCGCUCCUGCCCtg	NM_024448
Scita_Dorsal_Ruffles_plate02	D	4	s72584	Rab12	GAGAAAAGUUUGCACAGCAtt	UGCUGUGCAAACUUUUCUCct	NM_024448
Scita_Dorsal_Ruffles_plate02	D	5	s72585	Rab12	CGUGGGUGUUGACUUUAAAtt	UUUAAAGUCAACACCCACGgt	NM_024448
Scita_Dorsal_Ruffles_plate02	D	6	s86569	Rab13	AGACAAUAACUACCGCCUAtt	UAGGCGGUAGUUAUUGUCUtg	NM_026677
Scita_Dorsal_Ruffles_plate02	D	7	s86571	Rab13	GAUCCGAACCGUGGACAUAtt	UAUGUCCACGGUUCGGAUCtt	NM_026677
Scita_Dorsal_Ruffles_plate02	D	8	s86570	Rab13	GCAUUAUCCUCGUAUAUGAtt	UCAUAUACGAGGAUAAUGCcc	NM_026677
Scita_Dorsal_Ruffles_plate02	D	9	s86607	Rab14	GAAAAUCUAUCAGAACAUUtt	AAUGUUCUGAUAGAUUUUCtt	NM_026697
Scita_Dorsal_Ruffles_plate02	D	10	s86609	Rab14	GCGCAAAAACGGGAGAGAAtt	UUCUCUCCCGUUUUUGCGCtt	NM_026697
Scita_Dorsal_Ruffles_plate02	D	11	s86608	Rab14	UGAAGUUAGUGGUCAAAAAtt	UUUUUGACCACUAACUUCAat	NM_026697
Scita_Dorsal_Ruffles_plate02	D	12	siEGFP	siEGFP	CAAGCUGACCCUGAAGUUCTT	GAACUUCAGGGUCAGCUUGCC
Scita_Dorsal_Ruffles_plate02	E	1	siEGFP	siEGFP	CAAGCUGACCCUGAAGUUCTT	GAACUUCAGGGUCAGCUUGCC
Scita_Dorsal_Ruffles_plate02	E	2	s68330	Incenp	GGCAAUAAGUGAACCGGAUTT	AUCCGGUUCACUUAUUGCCTG	NM_016692
Scita_Dorsal_Ruffles_plate02	E	3	s71844	Plk1	GCAAUUACAUGAGUGAGCATT	UGCUCACUCAUGUAAUUGCGG	NM_011121
Scita_Dorsal_Ruffles_plate02	E	4	s232654	Rab15	GGAAUAAGGCUGAUGAAGAtt	UCUUCAUCAGCCUUAUUCCca	NM_134050
Scita_Dorsal_Ruffles_plate02	E	5	s232656	Rab15	GACUUUAAGAUGAAGACUAtt	UAGUCUUCAUCUUAAAGUCaa	NM_134050
Scita_Dorsal_Ruffles_plate02	E	6	s232655	Rab15	GAAUAUUUUUAGUCUACGAtt	UCGUAGACUAAAAAUAUUCcc	NM_134050
Scita_Dorsal_Ruffles_plate02	E	7	s201888	Rab17	UGGUGAUGCUGGUCGGCAAtt	UUGCCGACCAGCAUCACCAcc	NM_008998
Scita_Dorsal_Ruffles_plate02	E	8	s201887	Rab17	AGCCCAAGCUACUACGUCUtt	AGACGUAGUAGCUUGGGCUgg	NM_008998
Scita_Dorsal_Ruffles_plate02	E	9	s72586	Rab17	CACUCGGAAGGAUUCCUUUtt	AAAGGAAUCCUUCCGAGUGat	NM_008998
Scita_Dorsal_Ruffles_plate02	E	10	s72590	Rab18	GAGUUAUAUUAGUCUAUGAtt	UCAUAGACUAAUAUAACUCcc	NM_011225
Scita_Dorsal_Ruffles_plate02	E	11	s72591	Rab18	GGCUUGAAAUUUGCACGCAtt	UGCGUGCAAAUUUCAAGCCtt	NM_011225
Scita_Dorsal_Ruffles_plate02	E	12	s72589	Rab18	GAGACACCUUUGUUAAACUtt	AGUUUAACAAAGGUGUCUCtt	NM_011225
Scita_Dorsal_Ruffles_plate02	F	1	s121375	LOC620787	GCAUCUCAGGAUAUGUCCAtt	UGGACAUAUCCUGAGAUGCtg	XM_896027
Scita_Dorsal_Ruffles_plate02	F	2	s71420	Pdgfrb	GCCUUAAUGUCCGAGCUGATT	UCAGCUCGGACAUUAAGGCTT	NM_001146268
Scita_Dorsal_Ruffles_plate02	F	3	s72592	Rab19	GGAUCCACGAGAUAGAAAAtt	UUUUCUAUCUCGUGGAUCCag	NM_011226
Scita_Dorsal_Ruffles_plate02	F	4	s72593	Rab19	GACUAUUUGUUCAAGGUCAtt	UGACCUUGAACAAAUAGUCca	NM_011226
Scita_Dorsal_Ruffles_plate02	F	5	s72594	Rab19	CAUUCGAAUCUGUCCCUCAtt	UGAGGGACAGAUUCGAAUGtg	NM_011226
Scita_Dorsal_Ruffles_plate02	F	6	siEGFP	siEGFP	CAAGCUGACCCUGAAGUUCTT	GAACUUCAGGGUCAGCUUGCC
Scita_Dorsal_Ruffles_plate02	F	7	s72596	Rab20	AGAUCAGACUGUGGAUAUAtt	UAUAUCCACAGUCUGAUCUga	NM_011227
Scita_Dorsal_Ruffles_plate02	F	8	s72597	Rab20	CUAUCAUCCUUACAUACGAtt	UCGUAUGUAAGGAUGAUAGcg	NM_011227
Scita_Dorsal_Ruffles_plate02	F	9	s201889	Rab20	CAGUGGCCCUUUACAAGAAtt	UUCUUGUAAAGGGCCACUGca	NM_011227
Scita_Dorsal_Ruffles_plate02	F	10	s103575	Rab21	GGGUCAAAGAAUUACGAAAtt	UUUCGUAAUUCUUUGACCCag	NM_024454
Scita_Dorsal_Ruffles_plate02	F	11	s103573	Rab21	GCACGUCUCUAUUCAAGAAtt	UUCUUGAAUAGAGACGUGCct	NM_024454
Scita_Dorsal_Ruffles_plate02	F	12	empty
Scita_Dorsal_Ruffles_plate02	G	1	empty
Scita_Dorsal_Ruffles_plate02	G	2	s103574	Rab21	GAGCUAUUUUAGUUUAUGAtt	UCAUAAACUAAAAUAGCUCcg	NM_024454
Scita_Dorsal_Ruffles_plate02	G	3	s72598	Rab22a	CCAAAAUGAGCUACAUAAAtt	UUUAUGUAGCUCAUUUUGGta	NM_024436
Scita_Dorsal_Ruffles_plate02	G	4	s72600	Rab22a	GGGAACAAGUGCGAUCUUAtt	UAAGAUCGCACUUGUUCCCtg	NM_024436
Scita_Dorsal_Ruffles_plate02	G	5	s232192	Rab22a	CGAUCUUACUGAUGUCAGAtt	UCUGACAUCAGUAAGAUCGca	NM_024436
Scita_Dorsal_Ruffles_plate02	G	6	s72603	Rab23	CAACCUUAGACCUAACAAAtt	UUUGUUAGGUCUAAGGUUGat	NM_008999
Scita_Dorsal_Ruffles_plate02	G	7	siEGFP	siEGFP	CAAGCUGACCCUGAAGUUCTT	GAACUUCAGGGUCAGCUUGCC
Scita_Dorsal_Ruffles_plate02	G	8	s71420	Pdgfrb	GCCUUAAUGUCCGAGCUGATT	UCAGCUCGGACAUUAAGGCTT	NM_001146268
Scita_Dorsal_Ruffles_plate02	G	9	s72602	Rab23	CAAACAACAAAUAACCGAAtt	UUCGGUUAUUUGUUGUUUGag	NM_008999
Scita_Dorsal_Ruffles_plate02	G	10	s72601	Rab23	GGAUGAUUCAUGCAUCAAAtt	UUUGAUGCAUGAAUCAUCCag	NM_008999
Scita_Dorsal_Ruffles_plate02	G	11	s72604	Rab24	CGAGCCUGGUGGAACGAUAtt	UAUCGUUCCACCAGGCUCGtc	NM_009000
Scita_Dorsal_Ruffles_plate02	G	12	empty
Scita_Dorsal_Ruffles_plate02	H	1	empty
Scita_Dorsal_Ruffles_plate02	H	2	empty
Scita_Dorsal_Ruffles_plate02	H	3	s72605	Rab24	CUAUGCCGAUAAUAUCAAAtt	UUUGAUAUUAUCGGCAUAGtc	NM_009000
Scita_Dorsal_Ruffles_plate02	H	4	s72606	Rab24	GGAGCUGCGCAGUUUAGAAtt	UUCUAAACUGCGCAGCUCCtt	NM_009000
Scita_Dorsal_Ruffles_plate02	H	5	s203903	Rab25	CCACGAUUGUUGUCAUGCUtt	AGCAUGACAACAAUCGUGGct	NM_016899
Scita_Dorsal_Ruffles_plate02	H	6	s203904	Rab25	CCAAUGUUGAGCUAGCCUUtt	AAGGCUAGCUCAACAUUGGtg	NM_016899
Scita_Dorsal_Ruffles_plate02	H	7	s79311	Rab25	AGACUGUCCUCAAAGAGAUtt	AUCUCUUUGAGGACAGUCUgg	NM_016899
Scita_Dorsal_Ruffles_plate02	H	8	s116253	Rab26	CAAGGUUGACUCUACUCAAtt	UUGAGUAGAGUCAACCUUGtt	XM_283428
Scita_Dorsal_Ruffles_plate02	H	9	empty
Scita_Dorsal_Ruffles_plate02	H	10	empty
Scita_Dorsal_Ruffles_plate02	H	11	empty
Scita_Dorsal_Ruffles_plate02	H	12	empty
Scita_Dorsal_Ruffles_plate03	A	1	empty
Scita_Dorsal_Ruffles_plate03	A	2	empty
Scita_Dorsal_Ruffles_plate03	A	3	empty
Scita_Dorsal_Ruffles_plate03	A	4	empty
Scita_Dorsal_Ruffles_plate03	A	5	empty
Scita_Dorsal_Ruffles_plate03	A	6	empty
Scita_Dorsal_Ruffles_plate03	A	7	empty
Scita_Dorsal_Ruffles_plate03	A	8	empty
Scita_Dorsal_Ruffles_plate03	A	9	empty
Scita_Dorsal_Ruffles_plate03	A	10	empty
Scita_Dorsal_Ruffles_plate03	A	11	empty
Scita_Dorsal_Ruffles_plate03	A	12	empty
Scita_Dorsal_Ruffles_plate03	B	1	empty
Scita_Dorsal_Ruffles_plate03	B	2	siEGFP	siEGFP	CAAGCUGACCCUGAAGUUCTT	GAACUUCAGGGUCAGCUUGCC
Scita_Dorsal_Ruffles_plate03	B	3	s71420	Pdgfrb	GCCUUAAUGUCCGAGCUGATT	UCAGCUCGGACAUUAAGGCTT	NM_001146268
Scita_Dorsal_Ruffles_plate03	B	4	s116252	Rab26	CGACAUCACCAACAAAGAUtt	AUCUUUGUUGGUGAUGUCGta	XM_283428
Scita_Dorsal_Ruffles_plate03	B	5	s116254	Rab26	GGCUGCAUGACUAUGUUAAtt	UUAACAUAGUCAUGCAGCCtg	XM_283428
Scita_Dorsal_Ruffles_plate03	B	6	s201063	Rab27a	UGUUCGACCUGACAAAUGAtt	UCAUUUGUCAGGUCGAACAga	NM_023635
Scita_Dorsal_Ruffles_plate03	B	7	s62664	Rab27a	GGAAGACCAGUGUACUCUAtt	UAGAGUACACUGGUCUUCCct	NM_023635
Scita_Dorsal_Ruffles_plate03	B	8	s62663	Rab27a	GGAGAGGUUUCGUAGCUUAtt	UAAGCUACGAAACCUCUCCtg	NM_023635
Scita_Dorsal_Ruffles_plate03	B	9	s95997	Rab27b	CAGAGCUUCUUGAAUGUCAtt	UGACAUUCAAGAAGCUCUGtt	NM_001082553
Scita_Dorsal_Ruffles_plate03	B	10	s68330	Incenp	GGCAAUAAGUGAACCGGAUTT	AUCCGGUUCACUUAUUGCCTG	NM_016692
Scita_Dorsal_Ruffles_plate03	B	11	s71844	Plk1	GCAAUUACAUGAGUGAGCATT	UGCUCACUCAUGUAAUUGCGG	NM_011121
Scita_Dorsal_Ruffles_plate03	B	12	empty
Scita_Dorsal_Ruffles_plate03	C	1	s95998	Rab27b	CAACAUUUCUCUAUAGAUAtt	UAUCUAUAGAGAAAUGUUGtc	NM_001082553
Scita_Dorsal_Ruffles_plate03	C	2	s95999	Rab27b	GGGAAAAACGUGUGGUUUAtt	UAAACCACACGUUUUUCCCga	NM_001082553
Scita_Dorsal_Ruffles_plate03	C	3	siEGFP	siEGFP	CAAGCUGACCCUGAAGUUCTT	GAACUUCAGGGUCAGCUUGCC
Scita_Dorsal_Ruffles_plate03	C	4	s97678	Rab28	GAAUCCUCUUGGUAUAUGAtt	UCAUAUACCAAGAGGAUUCcc	NM_027295
Scita_Dorsal_Ruffles_plate03	C	5	s97677	Rab28	GGAGCAUAUGCGAACAGUAtt	UACUGUUCGCAUAUGCUCCaa	NM_027295
Scita_Dorsal_Ruffles_plate03	C	6	s97679	Rab28	GAUAAGCACUUACGAUUUUtt	AAAAUCGUAAGUGCUUAUCag	NM_027295
Scita_Dorsal_Ruffles_plate03	C	7	s94012	Rab30	UGGUGAAAAAGUGAAGUUAtt	UAACUUCACUUUUUCACCAtt	NM_029494
Scita_Dorsal_Ruffles_plate03	C	8	s94013	Rab30	CAAUGUAUCGUCACCCUUAtt	UAAGGGUGACGAUACAUUGtt	NM_029494
Scita_Dorsal_Ruffles_plate03	C	9	s94014	Rab30	CCUUGAUCCUUACCUAUGAtt	UCAUAGGUAAGGAUCAAGGca	NM_029494
Scita_Dorsal_Ruffles_plate03	C	10	s98669	Rab31	GCAUCUUUCAUGACCAAAAtt	UUUUGGUCAUGAAAGAUGCcc	NM_133685
Scita_Dorsal_Ruffles_plate03	C	11	s98670	Rab31	GGAGUACGCUGAAUCCAUAtt	UAUGGAUUCAGCGUACUCCtt	NM_133685
Scita_Dorsal_Ruffles_plate03	C	12	s71420	Pdgfrb	GCCUUAAUGUCCGAGCUGATT	UCAGCUCGGACAUUAAGGCTT	NM_001146268
Scita_Dorsal_Ruffles_plate03	D	1	s98668	Rab31	GGAUCAAGCUUGGGAAUCAtt	UGAUUCCCAAGCUUGAUCCcg	NM_133685
Scita_Dorsal_Ruffles_plate03	D	2	s85738	Rab32	AAACGAUCUGGAUAGUAAAtt	UUUACUAUCCAGAUCGUUUtt	NM_026405
Scita_Dorsal_Ruffles_plate03	D	3	s85739	Rab32	GUCUUUGAUAUAUCGAGAAtt	UUCUCGAUAUAUCAAAGACta	NM_026405
Scita_Dorsal_Ruffles_plate03	D	4	s85740	Rab32	CCAGCAAAGUUUUCCUAGUtt	ACUAGGAAAACUUUGCUGGtt	NM_026405
Scita_Dorsal_Ruffles_plate03	D	5	s72609	Rab33a	ACUCAUCGAUGGACCAGUAtt	UACUGGUCCAUCGAUGAGUcg	NM_011228
Scita_Dorsal_Ruffles_plate03	D	6	s72607	Rab33a	GCAUGGUUGAGCAUUACUAtt	UAGUAAUGCUCAACCAUGCtt	NM_011228
Scita_Dorsal_Ruffles_plate03	D	7	s72608	Rab33a	GCAGAUUCGCAUUUUCAAAtt	UUUGAAAAUGCGAAUCUGCac	NM_011228
Scita_Dorsal_Ruffles_plate03	D	8	s72612	Rab33b	AGUAUGCCUUUGUUUGAGAtt	UCUCAAACAAAGGCAUACUgt	NM_016858
Scita_Dorsal_Ruffles_plate03	D	9	s72611	Rab33b	UCAUGACCUUAGCUCAUAAtt	UUAUGAGCUAAGGUCAUGAat	NM_016858
Scita_Dorsal_Ruffles_plate03	D	10	s72610	Rab33b	AGAUCAUAGUGAUCGGCGAtt	UCGCCGAUCACUAUGAUCUtg	NM_016858
Scita_Dorsal_Ruffles_plate03	D	11	s72704	Rab34	CAUCAACAGCGAUGACAAAtt	UUUGUCAUCGCUGUUGAUGcg	NM_033475
Scita_Dorsal_Ruffles_plate03	D	12	siEGFP	siEGFP	CAAGCUGACCCUGAAGUUCTT	GAACUUCAGGGUCAGCUUGCC
Scita_Dorsal_Ruffles_plate03	E	1	siEGFP	siEGFP	CAAGCUGACCCUGAAGUUCTT	GAACUUCAGGGUCAGCUUGCC
Scita_Dorsal_Ruffles_plate03	E	2	s68330	Incenp	GGCAAUAAGUGAACCGGAUTT	AUCCGGUUCACUUAUUGCCTG	NM_016692
Scita_Dorsal_Ruffles_plate03	E	3	s71844	Plk1	GCAAUUACAUGAGUGAGCATT	UGCUCACUCAUGUAAUUGCGG	NM_011121
Scita_Dorsal_Ruffles_plate03	E	4	s201895	Rab34	UCAUGUAUAAAAAUGCUUAtt	UAAGCAUUUUUAUACAUGAaa	NM_033475
Scita_Dorsal_Ruffles_plate03	E	5	s72702	Rab34	AGUAUUCCCUAAUGGAGAAtt	UUCUCCAUUAGGGAAUACUga	NM_033475
Scita_Dorsal_Ruffles_plate03	E	6	s95004	Rab35	AGAAGAUGCCUACAAAUUUtt	AAAUUUGUAGGCAUCUUCUgt	NM_198163
Scita_Dorsal_Ruffles_plate03	E	7	s95003	Rab35	GGUUCUGCGAGCAAAGAAAtt	UUUCUUUGCUCGCAGAACCag	NM_198163
Scita_Dorsal_Ruffles_plate03	E	8	s95002	Rab35	GCAGCUUGCUGUUACGAUUtt	AAUCGUAACAGCAAGCUGCtc	NM_198163
Scita_Dorsal_Ruffles_plate03	E	9	s94737	Rab36	AGAUCGCAGGGAUUCCCUAtt	UAGGGAAUCCCUGCGAUCUca	NM_029781
Scita_Dorsal_Ruffles_plate03	E	10	s94738	Rab36	CGAAUAGAGGUACCCAAAAtt	UUUUGGGUACCUCUAUUCGta	NM_029781
Scita_Dorsal_Ruffles_plate03	E	11	s94736	Rab36	AGAAUGUUUUCGACCAUGAtt	UCAUGGUCGAAAACAUUCUtg	NM_029781
Scita_Dorsal_Ruffles_plate03	E	12	s81580	Rab37	GACCCAUGCUUAUUACCGAtt	UCGGUAAUAAGCAUGGGUCac	NM_021411
Scita_Dorsal_Ruffles_plate03	F	1	s81579	Rab37	GGGUGAUCCGUUCUGAAGAtt	UCUUCAGAACGGAUCACCCtt	NM_021411
Scita_Dorsal_Ruffles_plate03	F	2	s71420	Pdgfrb	GCCUUAAUGUCCGAGCUGATT	UCAGCUCGGACAUUAAGGCTT	NM_001146268
Scita_Dorsal_Ruffles_plate03	F	3	s81581	Rab37	AGAGAGACGUGGUGAUUAUtt	AUAAUCACCACGUCUCUCUgg	NM_021411
Scita_Dorsal_Ruffles_plate03	F	4	s90987	Rab38	GACUCAAGAUGGACCAGUUtt	AACUGGUCCAUCUUGAGUCca	NM_028238
Scita_Dorsal_Ruffles_plate03	F	5	s90985	Rab38	CAAGAUGCCUGGUCAAGCAtt	UGCUUGACCAGGCAUCUUGag	NM_028238
Scita_Dorsal_Ruffles_plate03	F	6	siEGFP	siEGFP	CAAGCUGACCCUGAAGUUCTT	GAACUUCAGGGUCAGCUUGCC
Scita_Dorsal_Ruffles_plate03	F	7	s90986	Rab38	GGACAUUGCUGGUCAAGAAtt	UUCUUGACCAGCAAUGUCCca	NM_028238
Scita_Dorsal_Ruffles_plate03	F	8	s114559	Rab39	GAUUUUUAGUGUUUGACAUtt	AUGUCAAACACUAAAAAUCct	NM_175562
Scita_Dorsal_Ruffles_plate03	F	9	s114560	Rab39	GCCUUUUCAGAUUGUAUUUtt	AAAUACAAUCUGAAAAGGCtg	NM_175562
Scita_Dorsal_Ruffles_plate03	F	10	s114558	Rab39	CAAUAACUCGAUCCUAUUAtt	UAAUAGGAUCGAGUUAUUGat	NM_175562
Scita_Dorsal_Ruffles_plate03	F	11	s85658	Rab39b	CAUGAGUGGUUAGAAGAGAtt	UCUCUUCUAACCACUCAUGga	NM_175122
Scita_Dorsal_Ruffles_plate03	F	12	empty
Scita_Dorsal_Ruffles_plate03	G	1	empty
Scita_Dorsal_Ruffles_plate03	G	2	s85659	Rab39b	AAAUGUUGUUCAUUCUUCAtt	UGAAGAAUGAACAACAUUUgg	NM_175122
Scita_Dorsal_Ruffles_plate03	G	3	s85657	Rab39b	GGUCUUCUCUUAUUUGACAtt	UGUCAAAUAAGAGAAGACCac	NM_175122
Scita_Dorsal_Ruffles_plate03	G	4	s104009	Rab40b	GGCAUUAAUCGAUGGAUUAtt	UAAUCCAUCGAUUAAUGCCat	NM_139147
Scita_Dorsal_Ruffles_plate03	G	5	s104007	Rab40b	GCAACUUCAACAUUACAGAtt	UCUGUAAUGUUGAAGUUGCac	NM_139147
Scita_Dorsal_Ruffles_plate03	G	6	s104008	Rab40b	CGGCGGGAAUUGAUCACAAtt	UUGUGAUCAAUUCCCGCCGgg	NM_139147
Scita_Dorsal_Ruffles_plate03	G	7	siEGFP	siEGFP	CAAGCUGACCCUGAAGUUCTT	GAACUUCAGGGUCAGCUUGCC
Scita_Dorsal_Ruffles_plate03	G	8	s71420	Pdgfrb	GCCUUAAUGUCCGAGCUGATT	UCAGCUCGGACAUUAAGGCTT	NM_001146268
Scita_Dorsal_Ruffles_plate03	G	9	s104855	Rab40c	CACCAACCGUUGGUCCUUUtt	AAAGGACCAACGGUUGGUGat	NM_139154
Scita_Dorsal_Ruffles_plate03	G	10	s104853	Rab40c	GCAACGGGAUAGACUAUAAtt	UUAUAGUCUAUCCCGUUGCtg	NM_139154
Scita_Dorsal_Ruffles_plate03	G	11	s104854	Rab40c	GGAUCAAGGAGAUCGAUGAtt	UCAUCGAUCUCCUUGAUCCac	NM_139154
Scita_Dorsal_Ruffles_plate03	G	12	empty
Scita_Dorsal_Ruffles_plate03	H	1	empty
Scita_Dorsal_Ruffles_plate03	H	2	empty
Scita_Dorsal_Ruffles_plate03	H	3	s88293	Rab43	GAGGUCCCAUGUUCAGUGAtt	UCACUGAACAUGGGACCUCcg	NM_001039394
Scita_Dorsal_Ruffles_plate03	H	4	s88292	Rab43	GGAUCGAGGAUGUGAGGAAtt	UUCCUCACAUCCUCGAUCCag	NM_001039394
Scita_Dorsal_Ruffles_plate03	H	5	s88294	Rab43	AGUCAGACCUUGCCGAUUUtt	AAAUCGGCAAGGUCUGACUtg	NM_001039394
Scita_Dorsal_Ruffles_plate03	H	6	s120195	Rab44	CCUGAGCUGUUUGGGAAUAtt	UAUUCCCAAACAGCUCAGGca	NM_001002786
Scita_Dorsal_Ruffles_plate03	H	7	s120194	Rab44	AGAUCUCCAUUUCCAAGAUtt	AUCUUGGAAAUGGAGAUCUgt	NM_001002786
Scita_Dorsal_Ruffles_plate03	H	8	s120193	Rab44	GGACAAGAGAGGUACCACAtt	UGUGGUACCUCUCUUGUCCag	NM_001002786
Scita_Dorsal_Ruffles_plate03	H	9	empty
Scita_Dorsal_Ruffles_plate03	H	10	empty
Scita_Dorsal_Ruffles_plate03	H	11	empty
Scita_Dorsal_Ruffles_plate03	H	12	empty
Scita_Dorsal_Ruffles_plate04	A	1	empty
Scita_Dorsal_Ruffles_plate04	A	2	empty
Scita_Dorsal_Ruffles_plate04	A	3	empty
Scita_Dorsal_Ruffles_plate04	A	4	empty
Scita_Dorsal_Ruffles_plate04	A	5	empty
Scita_Dorsal_Ruffles_plate04	A	6	empty
Scita_Dorsal_Ruffles_plate04	A	7	empty
Scita_Dorsal_Ruffles_plate04	A	8	empty
Scita_Dorsal_Ruffles_plate04	A	9	empty
Scita_Dorsal_Ruffles_plate04	A	10	empty
Scita_Dorsal_Ruffles_plate04	A	11	empty
Scita_Dorsal_Ruffles_plate04	A	12	empty
Scita_Dorsal_Ruffles_plate04	B	1	siEGFP	siEGFP	CAAGCUGACCCUGAAGUUCTT	GAACUUCAGGGUCAGCUUGCC
Scita_Dorsal_Ruffles_plate04	B	2	s71420	Pdgfrb	GCCUUAAUGUCCGAGCUGATT	UCAGCUCGGACAUUAAGGCTT	NM_001146268
Scita_Dorsal_Ruffles_plate04	B	3	s72613	Rab3a	CCAUCUACCGCAACGACAAtt	UUGUCGUUGCGGUAGAUGGtt	NM_009001
Scita_Dorsal_Ruffles_plate04	B	4	s72614	Rab3a	AGAUCCUGAUCAUUGGGAAtt	UUCCCAAUGAUCAGGAUCUtg	NM_009001
Scita_Dorsal_Ruffles_plate04	B	5	s72615	Rab3a	CCAAUGAGGAGUCAUUUAAtt	UUAAAUGACUCCUCAUUGGtg	NM_009001
Scita_Dorsal_Ruffles_plate04	B	6	s72620	RAB4A	CCUACAAUGCGCUUACUAAtt	UUAGUAAGCGCAUUGUAGGtt	NM_009003
Scita_Dorsal_Ruffles_plate04	B	7	s201891	Rab4a	CAUCAGUUCAUUGAAAAGAtt	UCUUUUCAAUGAACUGAUGaa	NM_009003
Scita_Dorsal_Ruffles_plate04	B	8	s71844	Plk1	GCAAUUACAUGAGUGAGCATT	UGCUCACUCAUGUAAUUGCGG	NM_011121
Scita_Dorsal_Ruffles_plate04	B	9	s68330	Incenp	GGCAAUAAGUGAACCGGAUTT	AUCCGGUUCACUUAUUGCCTG	NM_016692
Scita_Dorsal_Ruffles_plate04	B	10	empty
Scita_Dorsal_Ruffles_plate04	B	11	empty
Scita_Dorsal_Ruffles_plate04	B	12	empty
Scita_Dorsal_Ruffles_plate04	C	1	empty
Scita_Dorsal_Ruffles_plate04	C	2	siEGFP	siEGFP	CAAGCUGACCCUGAAGUUCTT	GAACUUCAGGGUCAGCUUGCC
Scita_Dorsal_Ruffles_plate04	C	3	s72619	Rab4a	GGUUCGCACAAGAGAAUGAtt	UCAUUCUCUUGUGCGAACCtg	NM_009003
Scita_Dorsal_Ruffles_plate04	C	4	s114662	Rab5a	CUAAUAUUGUGAUAGCUUUtt	AAAGCUAUCACAAUAUUAGga	NM_025887
Scita_Dorsal_Ruffles_plate04	C	5	s114663	Rab5a	ACAAAGCUGACUUAGCAAAtt	UUUGCUAAGUCAGCUUUGUtt	NM_025887
Scita_Dorsal_Ruffles_plate04	C	6	s114661	Rab5a	GGUCAAGAACGGUAUCAUAtt	UAUGAUACCGUUCUUGACCag	NM_025887
Scita_Dorsal_Ruffles_plate04	C	7	s72626	Rab5b	CUAGCAUUGUUAUUGCCUUtt	AAGGCAAUAACAAUGCUAGgg	NM_011229
Scita_Dorsal_Ruffles_plate04	C	8	s201892	Rab5b	CAUGAAUACCAGGAAAGCAtt	UGCUUUCCUGGUAUUCAUGga	NM_011229
Scita_Dorsal_Ruffles_plate04	C	9	s72627	Rab5b	UGAUAUUACUAAUCAGGAAtt	UUCCUGAUUAGUAAUAUCAta	NM_011229
Scita_Dorsal_Ruffles_plate04	C	10	empty
Scita_Dorsal_Ruffles_plate04	C	11	empty
Scita_Dorsal_Ruffles_plate04	C	12	empty
Scita_Dorsal_Ruffles_plate04	D	1	empty
Scita_Dorsal_Ruffles_plate04	D	2	s72633	Rab6	GAUUGAUGAUGUCAGAACAtt	UGUUCUGACAUCAUCAAUCca	NM_024287
Scita_Dorsal_Ruffles_plate04	D	3	s72632	Rab6	CGAUUCAUGUAUGACAGUUtt	AACUGUCAUACAUGAAUCGgg	NM_024287
Scita_Dorsal_Ruffles_plate04	D	4	s72631	Rab6	CAUGCUAGUAGGAAAUAAAtt	UUUAUUUCCUACUAGCAUGat	NM_024287
Scita_Dorsal_Ruffles_plate04	D	5	s114577	Rab6b	GCAGACUUCUAAAUGGAUUtt	AAUCCAUUUAGAAGUCUGCtg	NM_173781
Scita_Dorsal_Ruffles_plate04	D	6	s114576	Rab6b	GGCUGAUAAGAGGCAGAUAtt	UAUCUGCCUCUUAUCAGCCag	NM_173781
Scita_Dorsal_Ruffles_plate04	D	7	s114578	Rab6b	GGAUUGACUUCUUGUCAAAtt	UUUGACAAGAAGUCAAUCCcg	NM_173781
Scita_Dorsal_Ruffles_plate04	D	8	s69779	Rab8a	GAACAAUCACGACAGCCUAtt	UAGGCUGUCGUGAUUGUUCga	NM_023126
Scita_Dorsal_Ruffles_plate04	D	9	siEGFP	siEGFP	CAAGCUGACCCUGAAGUUCTT	GAACUUCAGGGUCAGCUUGCC
Scita_Dorsal_Ruffles_plate04	D	10	empty
Scita_Dorsal_Ruffles_plate04	D	11	empty
Scita_Dorsal_Ruffles_plate04	D	12	empty
Scita_Dorsal_Ruffles_plate04	E	1	empty
Scita_Dorsal_Ruffles_plate04	E	2	s71844	Plk1	GCAAUUACAUGAGUGAGCATT	UGCUCACUCAUGUAAUUGCGG	NM_011121
Scita_Dorsal_Ruffles_plate04	E	3	s68330	Incenp	GGCAAUAAGUGAACCGGAUTT	AUCCGGUUCACUUAUUGCCTG	NM_016692
Scita_Dorsal_Ruffles_plate04	E	4	s69778	Rab8a	GAAUUGGAUUCGGAACAUUtt	AAUGUUCCGAAUCCAAUUCcg	NM_023126
Scita_Dorsal_Ruffles_plate04	E	5	s69777	Rab8a	GCAAGAGGAUUAAACUGCAtt	UGCAGUUUAAUCCUCUUGCca	NM_023126
Scita_Dorsal_Ruffles_plate04	E	6	s108156	Rab8b	CGAUAGAACUCGACGGAAAtt	UUUCCGUCGAGUUCUAUCGtt	NM_173413
Scita_Dorsal_Ruffles_plate04	E	7	siEGFP	siEGFP	CAAGCUGACCCUGAAGUUCTT	GAACUUCAGGGUCAGCUUGCC
Scita_Dorsal_Ruffles_plate04	E	8	s71420	Pdgfrb	GCCUUAAUGUCCGAGCUGATT	UCAGCUCGGACAUUAAGGCTT	NM_001146268
Scita_Dorsal_Ruffles_plate04	E	9	s108154	Rab8b	GAAUUAUGCUGGUCUAUGAtt	UCAUAGACCAGCAUAAUUCcc	NM_173413
Scita_Dorsal_Ruffles_plate04	E	10	empty
Scita_Dorsal_Ruffles_plate04	E	11	empty
Scita_Dorsal_Ruffles_plate04	E	12	empty
Scita_Dorsal_Ruffles_plate04	F	1	empty
Scita_Dorsal_Ruffles_plate04	F	2	s108155	Rab8b	CACGGGAUAUAAUGACAAAtt	UUUGUCAUUAUAUCCCGUGca	NM_173413
Scita_Dorsal_Ruffles_plate04	F	3	siEGFP	siEGFP	CAAGCUGACCCUGAAGUUCTT	GAACUUCAGGGUCAGCUUGCC
Scita_Dorsal_Ruffles_plate04	F	4	s71420	Pdgfrb	GCCUUAAUGUCCGAGCUGATT	UCAGCUCGGACAUUAAGGCTT	NM_001146268
Scita_Dorsal_Ruffles_plate04	F	5	s211678	Rab9b	AGAUGAUACUAAUGUGACAtt	UGUCACAUUAGUAUCAUCUtt	NM_176971
Scita_Dorsal_Ruffles_plate04	F	6	s115299	Rab9b	CCAGGCUUUUCACACGAUAtt	UAUCGUGUGAAAAGCCUGGga	NM_176971
Scita_Dorsal_Ruffles_plate04	F	7	s115297	Rab9b	AAAUUACCCUUAUCUAGAAtt	UUCUAGAUAAGGGUAAUUUcc	NM_176971
Scita_Dorsal_Ruffles_plate04	F	8	s72580	Rab11b	GCAUUCAGGUGGACGGCAAtt	UUGCCGUCCACCUGAAUGCtg	NM_008997
Scita_Dorsal_Ruffles_plate04	F	9	s72581	Rab11b	GCAAAUCGCUGACCGUGCAtt	UGCACGGUCAGCGAUUUGCtt	NM_008997
Scita_Dorsal_Ruffles_plate04	F	10	empty
Scita_Dorsal_Ruffles_plate04	F	11	empty
Scita_Dorsal_Ruffles_plate04	F	12	empty
Scita_Dorsal_Ruffles_plate04	G	1	empty
Scita_Dorsal_Ruffles_plate04	G	2	s72582	Rab11b	GAAACGAAUUCAACCUAGAtt	UCUAGGUUGAAUUCGUUUCtg	NM_008997
Scita_Dorsal_Ruffles_plate04	G	3	s86607	Rab14	GAAAAUCUAUCAGAACAUUtt	AAUGUUCUGAUAGAUUUUCtt	NM_026697
Scita_Dorsal_Ruffles_plate04	G	4	s86609	Rab14	GCGCAAAAACGGGAGAGAAtt	UUCUCUCCCGUUUUUGCGCtt	NM_026697
Scita_Dorsal_Ruffles_plate04	G	5	s86608	Rab14	UGAAGUUAGUGGUCAAAAAtt	UUUUUGACCACUAACUUCAat	NM_026697
Scita_Dorsal_Ruffles_plate04	G	6	siEGFP	siEGFP	CAAGCUGACCCUGAAGUUCTT	GAACUUCAGGGUCAGCUUGCC
Scita_Dorsal_Ruffles_plate04	G	7	s71420	Pdgfrb	GCCUUAAUGUCCGAGCUGATT	UCAGCUCGGACAUUAAGGCTT	NM_001146268
Scita_Dorsal_Ruffles_plate04	G	8	s72590	Rab18	GAGUUAUAUUAGUCUAUGAtt	UCAUAGACUAAUAUAACUCcc	NM_011225
Scita_Dorsal_Ruffles_plate04	G	9	s72591	Rab18	GGCUUGAAAUUUGCACGCAtt	UGCGUGCAAAUUUCAAGCCtt	NM_011225
Scita_Dorsal_Ruffles_plate04	G	10	empty
Scita_Dorsal_Ruffles_plate04	G	11	empty
Scita_Dorsal_Ruffles_plate04	G	12	empty
Scita_Dorsal_Ruffles_plate04	H	1	empty
Scita_Dorsal_Ruffles_plate04	H	2	empty
Scita_Dorsal_Ruffles_plate04	H	3	empty
Scita_Dorsal_Ruffles_plate04	H	4	empty
Scita_Dorsal_Ruffles_plate04	H	5	empty
Scita_Dorsal_Ruffles_plate04	H	6	empty
Scita_Dorsal_Ruffles_plate04	H	7	empty
Scita_Dorsal_Ruffles_plate04	H	8	empty
Scita_Dorsal_Ruffles_plate04	H	9	empty
Scita_Dorsal_Ruffles_plate04	H	10	empty
Scita_Dorsal_Ruffles_plate04	H	11	empty
Scita_Dorsal_Ruffles_plate04	H	12	empty
Scita_Dorsal_Ruffles_plate05	A	1	empty
Scita_Dorsal_Ruffles_plate05	A	2	empty
Scita_Dorsal_Ruffles_plate05	A	3	empty
Scita_Dorsal_Ruffles_plate05	A	4	empty
Scita_Dorsal_Ruffles_plate05	A	5	empty
Scita_Dorsal_Ruffles_plate05	A	6	empty
Scita_Dorsal_Ruffles_plate05	A	7	empty
Scita_Dorsal_Ruffles_plate05	A	8	empty
Scita_Dorsal_Ruffles_plate05	A	9	empty
Scita_Dorsal_Ruffles_plate05	A	10	empty
Scita_Dorsal_Ruffles_plate05	A	11	empty
Scita_Dorsal_Ruffles_plate05	A	12	empty
Scita_Dorsal_Ruffles_plate05	B	1	siEGFP	siEGFP	CAAGCUGACCCUGAAGUUCTT	GAACUUCAGGGUCAGCUUGCC
Scita_Dorsal_Ruffles_plate05	B	2	s71420	Pdgfrb	GCCUUAAUGUCCGAGCUGATT	UCAGCUCGGACAUUAAGGCTT	NM_001146268
Scita_Dorsal_Ruffles_plate05	B	3	s72589	Rab18	GAGACACCUUUGUUAAACUtt	AGUUUAACAAAGGUGUCUCtt	NM_011225
Scita_Dorsal_Ruffles_plate05	B	4	s72596	Rab20	AGAUCAGACUGUGGAUAUAtt	UAUAUCCACAGUCUGAUCUga	NM_011227
Scita_Dorsal_Ruffles_plate05	B	5	s72597	Rab20	CUAUCAUCCUUACAUACGAtt	UCGUAUGUAAGGAUGAUAGcg	NM_011227
Scita_Dorsal_Ruffles_plate05	B	6	s201889	Rab20	CAGUGGCCCUUUACAAGAAtt	UUCUUGUAAAGGGCCACUGca	NM_011227
Scita_Dorsal_Ruffles_plate05	B	7	s103575	Rab21	GGGUCAAAGAAUUACGAAAtt	UUUCGUAAUUCUUUGACCCag	NM_024454
Scita_Dorsal_Ruffles_plate05	B	8	s71844	Plk1	GCAAUUACAUGAGUGAGCATT	UGCUCACUCAUGUAAUUGCGG	NM_011121
Scita_Dorsal_Ruffles_plate05	B	9	s68330	Incenp	GGCAAUAAGUGAACCGGAUTT	AUCCGGUUCACUUAUUGCCTG	NM_016692
Scita_Dorsal_Ruffles_plate05	B	10	empty
Scita_Dorsal_Ruffles_plate05	B	11	empty
Scita_Dorsal_Ruffles_plate05	B	12	empty
Scita_Dorsal_Ruffles_plate05	C	1	empty
Scita_Dorsal_Ruffles_plate05	C	2	siEGFP	siEGFP	CAAGCUGACCCUGAAGUUCTT	GAACUUCAGGGUCAGCUUGCC
Scita_Dorsal_Ruffles_plate05	C	3	s103573	Rab21	GCACGUCUCUAUUCAAGAAtt	UUCUUGAAUAGAGACGUGCct	NM_024454
Scita_Dorsal_Ruffles_plate05	C	4	s103574	Rab21	GAGCUAUUUUAGUUUAUGAtt	UCAUAAACUAAAAUAGCUCcg	NM_024454
Scita_Dorsal_Ruffles_plate05	C	5	s72598	Rab22a	CCAAAAUGAGCUACAUAAAtt	UUUAUGUAGCUCAUUUUGGta	NM_024436
Scita_Dorsal_Ruffles_plate05	C	6	s72600	Rab22a	GGGAACAAGUGCGAUCUUAtt	UAAGAUCGCACUUGUUCCCtg	NM_024436
Scita_Dorsal_Ruffles_plate05	C	7	s232192	Rab22a	CGAUCUUACUGAUGUCAGAtt	UCUGACAUCAGUAAGAUCGca	NM_024436
Scita_Dorsal_Ruffles_plate05	C	8	s72603	Rab23	CAACCUUAGACCUAACAAAtt	UUUGUUAGGUCUAAGGUUGat	NM_008999
Scita_Dorsal_Ruffles_plate05	C	9	s72602	Rab23	CAAACAACAAAUAACCGAAtt	UUCGGUUAUUUGUUGUUUGag	NM_008999
Scita_Dorsal_Ruffles_plate05	C	10	empty
Scita_Dorsal_Ruffles_plate05	C	11	empty
Scita_Dorsal_Ruffles_plate05	C	12	empty
Scita_Dorsal_Ruffles_plate05	D	1	empty
Scita_Dorsal_Ruffles_plate05	D	2	s72601	Rab23	GGAUGAUUCAUGCAUCAAAtt	UUUGAUGCAUGAAUCAUCCag	NM_008999
Scita_Dorsal_Ruffles_plate05	D	3	s72604	Rab24	CGAGCCUGGUGGAACGAUAtt	UAUCGUUCCACCAGGCUCGtc	NM_009000
Scita_Dorsal_Ruffles_plate05	D	4	s72605	Rab24	CUAUGCCGAUAAUAUCAAAtt	UUUGAUAUUAUCGGCAUAGtc	NM_009000
Scita_Dorsal_Ruffles_plate05	D	5	s72606	Rab24	GGAGCUGCGCAGUUUAGAAtt	UUCUAAACUGCGCAGCUCCtt	NM_009000
Scita_Dorsal_Ruffles_plate05	D	6	s203903	Rab25	CCACGAUUGUUGUCAUGCUtt	AGCAUGACAACAAUCGUGGct	NM_016899
Scita_Dorsal_Ruffles_plate05	D	7	s203904	Rab25	CCAAUGUUGAGCUAGCCUUtt	AAGGCUAGCUCAACAUUGGtg	NM_016899
Scita_Dorsal_Ruffles_plate05	D	8	s79311	Rab25	AGACUGUCCUCAAAGAGAUtt	AUCUCUUUGAGGACAGUCUgg	NM_016899
Scita_Dorsal_Ruffles_plate05	D	9	siEGFP	siEGFP	CAAGCUGACCCUGAAGUUCTT	GAACUUCAGGGUCAGCUUGCC
Scita_Dorsal_Ruffles_plate05	D	10	empty
Scita_Dorsal_Ruffles_plate05	D	11	empty
Scita_Dorsal_Ruffles_plate05	D	12	empty
Scita_Dorsal_Ruffles_plate05	E	1	empty
Scita_Dorsal_Ruffles_plate05	E	2	s71844	Plk1	GCAAUUACAUGAGUGAGCATT	UGCUCACUCAUGUAAUUGCGG	NM_011121
Scita_Dorsal_Ruffles_plate05	E	3	s68330	Incenp	GGCAAUAAGUGAACCGGAUTT	AUCCGGUUCACUUAUUGCCTG	NM_016692
Scita_Dorsal_Ruffles_plate05	E	4	s72612	Rab33b	AGUAUGCCUUUGUUUGAGAtt	UCUCAAACAAAGGCAUACUgt	NM_016858
Scita_Dorsal_Ruffles_plate05	E	5	s72611	Rab33b	UCAUGACCUUAGCUCAUAAtt	UUAUGAGCUAAGGUCAUGAat	NM_016858
Scita_Dorsal_Ruffles_plate05	E	6	s72610	Rab33b	AGAUCAUAGUGAUCGGCGAtt	UCGCCGAUCACUAUGAUCUtg	NM_016858
Scita_Dorsal_Ruffles_plate05	E	7	siEGFP	siEGFP	CAAGCUGACCCUGAAGUUCTT	GAACUUCAGGGUCAGCUUGCC	NM_001146268
Scita_Dorsal_Ruffles_plate05	E	8	s71420	Pdgfrb	GCCUUAAUGUCCGAGCUGATT	UCAGCUCGGACAUUAAGGCTT	NM_001146268
Scita_Dorsal_Ruffles_plate05	E	9	s94737	Rab36	AGAUCGCAGGGAUUCCCUAtt	UAGGGAAUCCCUGCGAUCUca	NM_029781
Scita_Dorsal_Ruffles_plate05	E	10	empty
Scita_Dorsal_Ruffles_plate05	E	11	empty
Scita_Dorsal_Ruffles_plate05	E	12	empty
Scita_Dorsal_Ruffles_plate05	F	1	empty
Scita_Dorsal_Ruffles_plate05	F	2	s94738	Rab36	CGAAUAGAGGUACCCAAAAtt	UUUUGGGUACCUCUAUUCGta	NM_029781
Scita_Dorsal_Ruffles_plate05	F	3	siEGFP	siEGFP	CAAGCUGACCCUGAAGUUCTT	GAACUUCAGGGUCAGCUUGCC
Scita_Dorsal_Ruffles_plate05	F	4	s71420	Pdgfrb	GCCUUAAUGUCCGAGCUGATT	UCAGCUCGGACAUUAAGGCTT	NM_001146268
Scita_Dorsal_Ruffles_plate05	F	5	s94736	Rab36	AGAAUGUUUUCGACCAUGAtt	UCAUGGUCGAAAACAUUCUtg	NM_029781
Scita_Dorsal_Ruffles_plate05	F	6	s85658	Rab39b	CAUGAGUGGUUAGAAGAGAtt	UCUCUUCUAACCACUCAUGga	NM_175122
Scita_Dorsal_Ruffles_plate05	F	7	s85659	Rab39b	AAAUGUUGUUCAUUCUUCAtt	UGAAGAAUGAACAACAUUUgg	NM_175122
Scita_Dorsal_Ruffles_plate05	F	8	s85657	Rab39b	GGUCUUCUCUUAUUUGACAtt	UGUCAAAUAAGAGAAGACCac	NM_175122
Scita_Dorsal_Ruffles_plate05	F	9	s104855	Rab40c	CACCAACCGUUGGUCCUUUtt	AAAGGACCAACGGUUGGUGat	NM_139154
Scita_Dorsal_Ruffles_plate05	F	10	empty
Scita_Dorsal_Ruffles_plate05	F	11	empty
Scita_Dorsal_Ruffles_plate05	F	12	empty
Scita_Dorsal_Ruffles_plate05	G	1	empty
Scita_Dorsal_Ruffles_plate05	G	2	s104853	Rab40c	GCAACGGGAUAGACUAUAAtt	UUAUAGUCUAUCCCGUUGCtg	NM_139154
Scita_Dorsal_Ruffles_plate05	G	3	s104854	Rab40c	GGAUCAAGGAGAUCGAUGAtt	UCAUCGAUCUCCUUGAUCCac	NM_139154
Scita_Dorsal_Ruffles_plate05	G	4	s88293	Rab43	GAGGUCCCAUGUUCAGUGAtt	UCACUGAACAUGGGACCUCcg	NM_001039394
Scita_Dorsal_Ruffles_plate05	G	5	s88292	Rab43	GGAUCGAGGAUGUGAGGAAtt	UUCCUCACAUCCUCGAUCCag	NM_001039394
Scita_Dorsal_Ruffles_plate05	G	6	siEGFP	siEGFP	CAAGCUGACCCUGAAGUUCTT	GAACUUCAGGGUCAGCUUGCC
Scita_Dorsal_Ruffles_plate05	G	7	s71420	Pdgfrb	GCCUUAAUGUCCGAGCUGATT	UCAGCUCGGACAUUAAGGCTT	NM_001146268
Scita_Dorsal_Ruffles_plate05	G	8	s88294	Rab43	AGUCAGACCUUGCCGAUUUtt	AAAUCGGCAAGGUCUGACUtg	NM_001039394
Scita_Dorsal_Ruffles_plate05	G	9	empty
Scita_Dorsal_Ruffles_plate05	G	10	empty
Scita_Dorsal_Ruffles_plate05	G	11	empty
Scita_Dorsal_Ruffles_plate05	G	12	empty
Scita_Dorsal_Ruffles_plate05	H	1	empty
Scita_Dorsal_Ruffles_plate05	H	2	empty
Scita_Dorsal_Ruffles_plate05	H	3	empty
Scita_Dorsal_Ruffles_plate05	H	4	empty
Scita_Dorsal_Ruffles_plate05	H	5	empty
Scita_Dorsal_Ruffles_plate05	H	6	empty
Scita_Dorsal_Ruffles_plate05	H	7	empty
Scita_Dorsal_Ruffles_plate05	H	8	empty
Scita_Dorsal_Ruffles_plate05	H	9	empty
Scita_Dorsal_Ruffles_plate05	H	10	empty
Scita_Dorsal_Ruffles_plate05	H	11	empty
Scita_Dorsal_Ruffles_plate05	H	12	empty
