# Supplementary material for: A RAB35-p85/PI3K axis controls oscillatory apical protrusions required for efficient chemotactic migration
Source: Nat Commun. 2018 Apr 16;9:1475. doi: 10.1038/s41467-018-03571-8 (PMC5902610; doi:10.1038/s41467-018-03571-8)
Supplement: Supplementary file 21 — Supplementary Data 2 [file 41467_2018_3571_MOESM21_ESM.xlsx]

## Sheet: Foglio3
Supplementary Data 2-CDR-score for each of the siRNA tested across the various 96 well plates
siRNA	CDR-Score	Number of cells	Number of images	Number of plates
s72704--Rab34	0.0970365	326	11	3
s69778--Rab8a	0.209397	687	21	4
s114577--Rab6b	0.223032	553	18	4
s105399--Rab7l1	0.229732	529	17	3
s95003--Rab35	0.238129	1140	21	3
s71420--Pdgfrb	0.249581	14682	351	14
s72591--Rab18	0.268077	358	10	3
s72624--Rab4b	0.277868	631	18	3
s108154--Rab8b	0.282687	299	8	3
s81580--Rab37	0.29749	564	16	3
s95002--Rab35	0.309628	1093	22	3
s72629--Rab5c	0.311052	924	22	3
s201892--Rab5b	0.312689	525	16	3
s72632--Rab6	0.318186	469	15	3
s72607--Rab33a	0.324031	1165	26	3
s104854--Rab40c	0.324947	954	26	5
s90986--Rab38	0.333134	1468	27	3
s114663--Rab5a	0.338614	811	21	4
s108155--Rab8b	0.35802	347	10	3
s72626--Rab5b	0.372769	750	20	3
s72600--Rab22a	0.380784	717	24	5
s120195--Rab44	0.383369	848	17	3
s81581--Rab37	0.38376	460	14	3
s108156--Rab8b	0.385503	805	20	4
s69779--Rab8a	0.396323	861	22	5
s94738--Rab36	0.396564	1062	30	6
s88293--Rab43	0.408131	1013	26	5
s86609--Rab14	0.408694	577	16	3
s72604--Rab24	0.421417	1292	31	6
s72617--Rab3d	0.433565	724	20	3
s69777--Rab8a	0.435103	609	15	4
s72596--Rab20	0.443246	1394	35	6
s201891--Rab4a	0.445342	808	22	3
s72589--Rab18	0.462356	618	16	5
s72601--Rab23	0.466525	634	14	4
s88294--Rab43	0.474325	1958	39	6
s72580--Rab11b	0.484777	703	21	3
s85657--Rab39b	0.49441	1209	31	6
s72611--Rab33b	0.494563	1501	34	6
s88292--Rab43	0.497314	1461	33	6
s72582--Rab11b	0.50359	1112	30	5
s115297--Rab9b	0.509797	778	22	4
s85658--Rab39b	0.510672	868	19	4
s232060--Rab7	0.514219	628	15	3
s72603--Rab23	0.517305	1261	28	5
s232059--Rab7	0.51795	529	16	3
s121375--LOC620787	0.5204	758	18	3
s114662--Rab5a	0.520858	1265	28	5
s104855--Rab40c	0.523084	1596	34	6
s94013--Rab30	0.531542	1178	22	3
s120194--Rab44	0.534308	486	14	3
s94238--Rab2b	0.541312	1347	26	3
s81798--Rab2a	0.542687	887	25	3
s104008--Rab40b	0.54428	949	20	3
s72618--Rab3d	0.54453	750	21	3
s72613--Rab3a	0.544634	888	21	4
s72578--Rab10	0.546375	415	13	3
s114576--Rab6b	0.550086	1323	37	5
s201887--Rab17	0.551947	1035	17	3
s72581--Rab11b	0.552165	615	15	4
s72615--Rab3a	0.555672	497	16	3
s124588--unknown	0.559347	805	21	3
s94240--Rab2b	0.570791	860	20	3
s95004--Rab35	0.574103	1797	26	3
s120193--Rab44	0.576467	1150	17	3
s98669--Rab31	0.577042	573	15	3
s62664--Rab27a	0.580875	1071	24	3
s115299--Rab9b	0.580879	954	19	4
s201063--Rab27a	0.581595	1294	23	3
s94233--Rab1b	0.586561	911	21	3
s72614--Rab3a	0.59052	601	17	3
s85659--Rab39b	0.601418	2098	44	6
s72583--Rab12	0.607113	737	21	3
s72598--Rab22a	0.616282	611	17	5
s114661--Rab5a	0.633959	1059	25	3
s84816--Rab3c	0.640993	485	12	3
s81799--Rab2a	0.641345	740	21	3
s232656--Rab15	0.653434	207	9	3
s72627--Rab5b	0.655618	1091	27	5
s72605--Rab24	0.657008	873	22	5
s104009--Rab40b	0.667728	894	21	3
s81797--Rab2a	0.675577	646	20	3
s94737--Rab36	0.692475	1316	27	4
s72641--Rab7	0.695383	1175	23	3
s104853--Rab40c	0.697522	1056	24	6
s104007--Rab40b	0.69775	1207	23	3
s114559--Rab39	0.704166	1594	24	3
s90987--Rab38	0.704462	678	18	3
s72593--Rab19	0.713025	828	21	3
s232654--Rab15	0.714212	871	19	3
s72584--Rab12	0.719876	569	18	3
s88362--Rab3b	0.731569	713	18	3
s72597--Rab20	0.742578	911	23	6
s72602--Rab23	0.75076	1574	21	4
s72633--Rab6	0.754595	1332	28	5
s80457--Rab9	0.757918	780	22	3
s72574--Rab1	0.758542	453	13	3
s89934--Dhx34	0.759332	997	24	3
s103575--Rab21	0.761171	964	21	4
s203903--Rab25	0.769339	1667	33	5
s72609--Rab33a	0.769409	1299	26	3
s114578--Rab6b	0.774073	1318	27	5
s84818--Rab3c	0.785098	830	17	3
s79311--Rab25	0.789636	1627	30	5
s94012--Rab30	0.791205	1007	22	3
s86608--Rab14	0.796803	781	15	3
s125120--EG665419	0.818325	839	21	3
s97677--Rab28	0.823253	1102	25	3
s103573--Rab21	0.82918	550	18	4
s97679--Rab28	0.830536	1460	24	3
s98668--Rab31	0.846907	1478	24	3
s79314--Rab11a	0.847238	1409	25	3
s90985--Rab38	0.849272	2038	26	3
s72577--Rab10	0.852222	899	24	3
s97678--Rab28	0.865043	1114	24	3
s232192--Rab22a	0.867714	1419	30	6
s103574--Rab21	0.874071	1492	31	6
s72622--Rab4b	0.886602	1452	22	3
s201895--Rab34	0.892688	1229	26	3
s72592--Rab19	0.893446	908	18	3
s201889--Rab20	0.896539	791	22	4
s86571--Rab13	0.898251	892	21	3
s72612--Rab33b	0.900364	2109	42	6
s72608--Rab33a	0.903387	1828	26	3
s72606--Rab24	0.906305	1162	30	6
s85739--Rab32	0.912852	1407	25	3
s81579--Rab37	0.917475	1801	25	3
s94736--Rab36	0.925872	1613	27	5
s203904--Rab25	0.927484	1459	32	5
s72619--Rab4a	0.943878	1418	30	5
s94239--Rab2b	0.945854	1189	25	3
s62663--Rab27a	0.953727	1281	24	3
s232655--Rab15	0.955105	1279	23	3
s72585--Rab12	0.960399	1123	24	3
s72702--Rab34	0.97073	2123	27	3
s85740--Rab32	0.982368	1612	25	3
s85738--Rab32	0.9843	1419	26	3
s95999--Rab27b	0.996046	1034	24	3
s72623--Rab4b	0.996111	1291	24	3
s84817--Rab3c	0.997685	988	23	3
siEGFP--siEGFP	1	28019	560	14
s94232--Rab1b	1.00484	900	21	3
s80458--Rab9	1.01544	1066	22	3
s72610--Rab33b	1.04015	2502	36	6
empty--empty	1.04538	135317	2534	14
s211678--Rab9b	1.05185	1652	34	5
s72575--Rab1	1.06607	1312	24	3
s72594--Rab19	1.06741	759	18	3
s72576--Rab1	1.09959	1185	26	3
s88363--Rab3b	1.10316	1409	27	3
s116254--Rab26	1.12855	1796	27	3
s201888--Rab17	1.14107	1107	23	3
s86569--Rab13	1.18886	1351	24	3
s95998--Rab27b	1.19408	1531	26	3
s79312--Rab11a	1.25294	1174	24	3
s72630--Rab5c	1.26606	1608	26	3
s80459--Rab9	1.2665	780	19	3
s72628--Rab5c	1.31099	1457	24	3
s88361--Rab3b	1.3163	1393	25	3
s79313--Rab11a	1.37762	1299	26	3
s72579--Rab10	1.50889	1026	21	3
